# Supplementary material for: The real-time hand and object recognition for virtual interaction
Source: PeerJ Comput Sci. 2024 Jun 27;10:e2110. doi: 10.7717/peerj-cs.2110 (PMC11232578; doi:10.7717/peerj-cs.2110)
Supplement: Supplemental Information 9 [file peerj-cs-10-2110-s009.ipynb]

# %% [code]
#https://medium.com/@alexppppp/how-to-annotate-keypoints-using-roboflow-9bc2aa8915cd
import json
import os
import cv2
import matplotlib.pyplot as plt

# %% [code]
file_image_example = '/content/drive/MyDrive/Colab Notebooks/keypoint_detection/The 3-Scoped Steering Wheel.v4i.yolov5pytorch/train/images/photo_2022-04-15_10-20-07-2-_jpg.rf.0af35692ba6d3301be5d25eb9c2a7881.jpg'

img = cv2.imread(file_image_example)
img = cv2.cvtColor(img, cv2.COLOR_BGR2RGB)

plt.figure(figsize=(15,15))
plt.imshow(img)

# %% [code]
file_labels_example = '/content/drive/MyDrive/Colab Notebooks/keypoint_detection/The 3-Scoped Steering Wheel.v4i.yolov5pytorch/train/labels/photo_2022-04-15_10-20-07-2-_jpg.rf.0af35692ba6d3301be5d25eb9c2a7881.txt'

with open(file_labels_example) as f:
    lines_txt = f.readlines()
    lines = []
    for line in lines_txt:
        lines.append([int(line.split()[0])] + [round(float(el), 7) for el in line.split()[1:]])

for idx, line in enumerate(lines):
    print("Rectangle {}:".format(idx+1), line)

# %% [code]
keypoint_names = ['bottom', 'center', 'left', 'right']

# Dictionary to convert rectangles classes into keypoint classes because keypoint classes should start with 0
rectangles2keypoints = {0:0, 1:1, 2:2, 3:3, 4:4}

def converter(file_labels, file_image, keypoint_names):

    img = cv2.imread(file_image)
    img_w, img_h = img.shape[1], img.shape[0]
    
    with open(file_labels) as f:
        lines_txt = f.readlines()
        lines = []
        for line in lines_txt:
            lines.append([int(line.split()[0])] + [round(float(el), 5) for el in line.split()[1:]])

    bboxes = []
    keypoints = []

    # In this loop we convert normalized coordinates to absolute coordinates
    for line in lines:
        # Number 4 is a class of rectangles related to bounding boxes.
        if line[0] == 4:
            x_c, y_c, w, h = round(line[1] * img_w), round(line[2] * img_h), round(line[3] * img_w), round(line[4] * img_h)
            bboxes.append([round(x_c - w/2), round(y_c - h/2), round(x_c + w/2), round(y_c + h/2)])

        # Other numbers are the classes of rectangles related to keypoints.
        # After convertion, numbers of keypoint classes should start with 0, so we apply rectangles2keypoints dictionary to achieve that.
        # In our case:
        # 1 is rectangle for bottom keypoint, which is 0, so we convert 1 to 0
        # 2 is rectangle for center keypoint, which is 1, so we convert 2 to 1
        # 3 is rectangle for left keypoint, which is 2, so we convert 3 to 2
        # 4 is rectangle for right keypoint, which is 3, so we convert 4 to 3
        if line[0] != 4:
            kp_id, x_c, y_c = rectangles2keypoints[line[0]], round(line[1] * img_w), round(line[2] * img_h)
            keypoints.append([kp_id, x_c, y_c])

    # In this loop we are iterating over each keypoint and looking to which bounding box it matches.
    # Thus, we are matching keypoints and corresponding bounding boxes.
    keypoints_sorted = [[[] for _ in keypoint_names] for _ in bboxes]
    for kp in keypoints:
        kp_id, kp_x, kp_y = kp[0], kp[1], kp[2]
        for bbox_idx, bbox in enumerate(bboxes):
            x1, y1, x2, y2 = bbox[0], bbox[1], bbox[2], bbox[3]
            if x1 < kp_x < x2 and y1 < kp_y < y2:
                keypoints_sorted[bbox_idx][kp_id] = [kp_x, kp_y, 1] # All keypoints are visible
                
    return bboxes, keypoints_sorted

# %% [code]
bboxes, keypoints_sorted = converter(file_labels_example, file_image_example, keypoint_names)

print("Bboxes:", bboxes)
print("Keypoints:", keypoints_sorted)

# %% [code]
for bbox_idx, bbox in enumerate(bboxes):
    top_left_corner, bottom_right_corner = tuple([bbox[0], bbox[1]]), tuple([bbox[2], bbox[3]])
    #img = cv2.rectangle(img, top_left_corner, bottom_right_corner, (0,255,0), 3)
    img = cv2.ellipse(img, (308, 205), (117,150),0, 70, 360, (0,255,0), 2)

    for kp_idx, kp in enumerate(keypoints_sorted[bbox_idx]):
        center = tuple([kp[0], kp[1]])
        img = cv2.circle(img, center, 5, (255,0,0), 5)
        #img = cv2.putText(img, " " + keypoint_names[kp_idx], center, cv2.FONT_HERSHEY_SIMPLEX, 1.5, (255,0,0), 4)
        img = cv2.putText(img, " ", center, cv2.FONT_HERSHEY_SIMPLEX, 1.5, (255,0,0), 4)
        
plt.figure(figsize=(15,15))
plt.imshow(img)

# %% [code]
def dump2json(bboxes, keypoints_sorted, file_json):
    annotations = {}
    annotations['bboxes'], annotations['keypoints'] = bboxes, keypoints_sorted
    with open(file_json, "w") as f:
        json.dump(annotations, f)

# %% [code]
