# Supplementary material for: The real-time hand and object recognition for virtual interaction
Source: PeerJ Comput Sci. 2024 Jun 27;10:e2110. doi: 10.7717/peerj-cs.2110 (PMC11232578; doi:10.7717/peerj-cs.2110)
Supplement: Supplemental Information 10 [file peerj-cs-10-2110-s010.ipynb]

# %% [code]
!pip uninstall opencv-python-headless==4.5.5.62
#!pip install opencv-python-headless==4.1.2.30
#!pip install opencv-python-headless==4.2.0.34
!pip install opencv-python-headless==4.5.1.48

import os, json, cv2, numpy as np, matplotlib.pyplot as plt
#!pip install torch==1.9.1

import torch
from torch.utils.data import DataLoader, Dataset

import torchvision
from torchvision.models.detection.rpn import AnchorGenerator
from torchvision.transforms import functional as F

!pip install -U albumentations

import albumentations as A # Library for augmentations

# %% [code]
import os, json, cv2, numpy as np, matplotlib.pyplot as plt

import torch
from torch.utils.data import Dataset, DataLoader

import torchvision
from torchvision.models.detection.rpn import AnchorGenerator
from torchvision.transforms import functional as F

import albumentations as A # Library for augmentations

# %% [code]
from google.colab import drive
drive.mount('/content/drive')

# %% [code]
# https://github.com/pytorch/vision/tree/main/references/detection

import importlib.util
transforms = importlib.util.spec_from_file_location("transforms", "/content/drive/MyDrive/Colab Notebooks/keypoint_detection/transforms.py")
utils = importlib.util.spec_from_file_location("utils", "/content/drive/MyDrive/Colab Notebooks/keypoint_detection/utils.py")
engine = importlib.util.spec_from_file_location("engine", "/content/drive/MyDrive/Colab Notebooks/keypoint_detection/engine.py")
train = importlib.util.spec_from_file_location("train", "/content/drive/MyDrive/Colab Notebooks/keypoint_detection/train.py")
collate_fn = importlib.util.spec_from_file_location("utils.collate_fn", "/content/drive/MyDrive/Colab Notebooks/keypoint_detection/utils.py")
train_one_epoch = importlib.util.spec_from_file_location("engine.train_one_epoch", "/content/drive/MyDrive/Colab Notebooks/keypoint_detection/engine.py")
evaluate = importlib.util.spec_from_file_location("engine.evaluate", "/content/drive/MyDrive/Colab Notebooks/keypoint_detection/engine.py")


# %% [code]
! cp "/content/drive/MyDrive/Colab Notebooks/keypoint_detection/transforms.py" .
! cp "/content/drive/MyDrive/Colab Notebooks/keypoint_detection/utils.py" .
! cp "/content/drive/MyDrive/Colab Notebooks/keypoint_detection/engine.py" .
! cp "/content/drive/MyDrive/Colab Notebooks/keypoint_detection/train.py" .
! cp "/content/drive/MyDrive/Colab Notebooks/keypoint_detection/coco_eval.py" .
! cp "/content/drive/MyDrive/Colab Notebooks/keypoint_detection/coco_utils.py" .
! cp "/content/drive/MyDrive/Colab Notebooks/keypoint_detection/presets.py" .
! cp "/content/drive/MyDrive/Colab Notebooks/keypoint_detection/group_by_aspect_ratio.py" .
import transforms
import utils
import engine
import train
from utils import collate_fn 
from engine import train_one_epoch 
from engine import evaluate 

# %% [code]
print(A.__version__)

def train_transform():
    return A.Compose([
        A.Sequential([
            A.RandomRotate90(p=1), # Random rotation of an image by 90 degrees zero or more times
            A.RandomBrightnessContrast(brightness_limit=0.3, contrast_limit=0.3, brightness_by_max=True, always_apply=False, p=1), # Random change of brightness & contrast
        ], p=1)
    ],
    keypoint_params=A.KeypointParams(format='xy'), # More about keypoint formats used in albumentations library read at https://albumentations.ai/docs/getting_started/keypoints_augmentation/
    bbox_params=A.BboxParams(format='pascal_voc', label_fields=['bboxes_labels']) # Bboxes should have labels, read more at https://albumentations.ai/docs/getting_started/bounding_boxes_augmentation/
    )

# %% [code]
class ClassDataset(Dataset):
    def __init__(self, root, transform=None, demo=False):                
        self.root = root
        self.transform = transform
        self.demo = demo # Use demo=True if you need transformed and original images (for example, for visualization purposes)
        self.imgs_files = sorted(os.listdir(os.path.join(root, "images")))
        self.annotations_files = sorted(os.listdir(os.path.join(root, "annotations")))
    
    def __getitem__(self, idx):
        img_path = os.path.join(self.root, "images", self.imgs_files[idx])
        annotations_path = os.path.join(self.root, "annotations", self.annotations_files[idx])

        img_original = cv2.imread(img_path)
        img_original = cv2.cvtColor(img_original, cv2.COLOR_BGR2RGB)        
        
        with open(annotations_path) as f:
            data = json.load(f)
            bboxes_original = data['bboxes']
            keypoints_original = data['keypoints']
            
            # All objects are glue tubes
            bboxes_labels_original = ['Glue tube' for _ in bboxes_original]            

        if self.transform:   
            # Converting keypoints from [x,y,visibility]-format to [x, y]-format + Flattening nested list of keypoints            
            # For example, if we have the following list of keypoints for three objects (each object has two keypoints):
            # [[obj1_kp1, obj1_kp2], [obj2_kp1, obj2_kp2], [obj3_kp1, obj3_kp2]], where each keypoint is in [x, y]-format            
            # Then we need to convert it to the following list:
            # [obj1_kp1, obj1_kp2, obj2_kp1, obj2_kp2, obj3_kp1, obj3_kp2]
            keypoints_original_flattened = [el[0:2] for kp in keypoints_original for el in kp]
            
            # Apply augmentations
            transformed = self.transform(image=img_original, bboxes=bboxes_original, bboxes_labels=bboxes_labels_original, keypoints=keypoints_original_flattened)
            img = transformed['image']
            bboxes = transformed['bboxes']
            
            # Unflattening list transformed['keypoints']
            # For example, if we have the following list of keypoints for three objects (each object has two keypoints):
            # [obj1_kp1, obj1_kp2, obj2_kp1, obj2_kp2, obj3_kp1, obj3_kp2], where each keypoint is in [x, y]-format
            # Then we need to convert it to the following list:
            # [[obj1_kp1, obj1_kp2], [obj2_kp1, obj2_kp2], [obj3_kp1, obj3_kp2]]
            keypoints_transformed_unflattened = np.reshape(np.array(transformed['keypoints']), (-1,2,2)).tolist()

            # Converting transformed keypoints from [x, y]-format to [x,y,visibility]-format by appending original visibilities to transformed coordinates of keypoints
            keypoints = []
            for o_idx, obj in enumerate(keypoints_transformed_unflattened): # Iterating over objects
                obj_keypoints = []
                for k_idx, kp in enumerate(obj): # Iterating over keypoints in each object
                    # kp - coordinates of keypoint
                    # keypoints_original[o_idx][k_idx][2] - original visibility of keypoint
                    obj_keypoints.append(kp + [1])#keypoints_original[o_idx][k_idx][2]])
                keypoints.append(obj_keypoints)
        
        else:
            img, bboxes, keypoints = img_original, bboxes_original, keypoints_original        
        
        # Convert everything into a torch tensor        
        bboxes = torch.as_tensor(bboxes, dtype=torch.float32)       
        target = {}
        target["boxes"] = bboxes
        target["labels"] = torch.as_tensor([1 for _ in bboxes], dtype=torch.int64) # all objects are glue tubes
        target["image_id"] = torch.tensor([idx])
        target["area"] = (bboxes[:, 3] - bboxes[:, 1]) * (bboxes[:, 2] - bboxes[:, 0])
        target["iscrowd"] = torch.zeros(len(bboxes), dtype=torch.int64)
        target["keypoints"] = torch.as_tensor(keypoints, dtype=torch.float32)        
        img = F.to_tensor(img)
        
        bboxes_original = torch.as_tensor(bboxes_original, dtype=torch.float32)
        target_original = {}
        target_original["boxes"] = bboxes_original
        target_original["labels"] = torch.as_tensor([1 for _ in bboxes_original], dtype=torch.int64) # all objects are glue tubes
        target_original["image_id"] = torch.tensor([idx])
        target_original["area"] = (bboxes_original[:, 3] - bboxes_original[:, 1]) * (bboxes_original[:, 2] - bboxes_original[:, 0])
        target_original["iscrowd"] = torch.zeros(len(bboxes_original), dtype=torch.int64)
        target_original["keypoints"] = torch.as_tensor(keypoints_original, dtype=torch.float32)        
        img_original = F.to_tensor(img_original)

        if self.demo:
            return img, target, img_original, target_original
        else:
            return img, target
    
    def __len__(self):
        return len(self.imgs_files)

# %% [code]
print(torch.__version__)
print(A.__version__)
#!pip uninstall pycocotools
#!pip install pycocotools
KEYPOINTS_FOLDER_TRAIN = '/content/drive/MyDrive/Colab Notebooks/keypoint_detection/The 3-Scoped Steering Wheel.v4i.yolov5pytorch/train'
dataset = ClassDataset(KEYPOINTS_FOLDER_TRAIN, transform=train_transform(), demo=True)
data_loader = DataLoader(dataset, batch_size=1, shuffle=True, collate_fn=collate_fn)

iterator = iter(data_loader)
batch = next(iterator)

print("Original targets:\n", batch[3], "\n\n")
print("Transformed targets:\n", batch[1])

# %% [code]
keypoints_classes_ids2names = {0: 'Bottom', 1: 'Center', 2: 'Left', 3: 'Right'}

def visualize(image, bboxes, keypoints, image_original=None, bboxes_original=None, keypoints_original=None):
    fontsize = 18

    for bbox in bboxes:
        start_point = (bbox[0], bbox[1])
        end_point = (bbox[2], bbox[3])
        image = cv2.rectangle(image.copy(), start_point, end_point, (0,255,0), 2)
    
    for kps in keypoints:
        for idx, kp in enumerate(kps):
            image = cv2.circle(image.copy(), tuple(kp), 5, (255,0,0), 10)
            image = cv2.putText(image.copy(), " " + keypoints_classes_ids2names[idx], tuple(kp), cv2.FONT_HERSHEY_SIMPLEX, 1, (255,0,0), 2, cv2.LINE_AA)

    if image_original is None and keypoints_original is None:
        plt.figure(figsize=(40,40))
        plt.imshow(image)

    else:
        for bbox in bboxes_original:
            start_point = (bbox[0], bbox[1])
            end_point = (bbox[2], bbox[3])
            image_original = cv2.rectangle(image_original.copy(), start_point, end_point, (0,255,0), 2)
        
        for kps in keypoints_original:
            for idx, kp in enumerate(kps):
                image_original = cv2.circle(image_original, tuple(kp), 5, (255,0,0), 10)
                image_original = cv2.putText(image_original, " " + keypoints_classes_ids2names[idx], tuple(kp), cv2.FONT_HERSHEY_SIMPLEX, 1, (255,0,0), 2, cv2.LINE_AA)

        f, ax = plt.subplots(1, 2, figsize=(40, 20))

        ax[0].imshow(image_original)
        ax[0].set_title('Original image', fontsize=fontsize)

        ax[1].imshow(image)
        ax[1].set_title('Transformed image', fontsize=fontsize)
        
image = (batch[0][0].permute(1,2,0).numpy() * 255).astype(np.uint8)

bboxes = batch[1][0]['boxes'].detach().cpu().numpy().astype(np.int32).tolist()

keypoints = []
for kps in batch[1][0]['keypoints'].detach().cpu().numpy().astype(np.int32).tolist():
    keypoints.append([kp[:2] for kp in kps])

image_original = (batch[2][0].permute(1,2,0).numpy() * 255).astype(np.uint8)
bboxes_original = batch[3][0]['boxes'].detach().cpu().numpy().astype(np.int32).tolist()

keypoints_original = []
for kps in batch[3][0]['keypoints'].detach().cpu().numpy().astype(np.int32).tolist():
    keypoints_original.append([kp[:2] for kp in kps])

visualize(image, bboxes, keypoints, image_original, bboxes_original, keypoints_original)


# %% [code]
def get_model(num_keypoints, weights_path=None):
    
    anchor_generator = AnchorGenerator(sizes=(32, 64, 128, 256, 512), aspect_ratios=(0.25, 0.5, 0.75, 1.0, 2.0, 3.0, 4.0))
    model = torchvision.models.detection.keypointrcnn_resnet50_fpn(pretrained=False,
                                                                   pretrained_backbone=True,
                                                                   num_keypoints=num_keypoints,
                                                                   num_classes = 2, # Background is the first class, object is the second class
                                                                   rpn_anchor_generator=anchor_generator)

    if weights_path:
        state_dict = torch.load(weights_path)
        model.load_state_dict(state_dict)        
        
    return model

# %% [code]
device = torch.device('cuda') if torch.cuda.is_available() else torch.device('cpu')

KEYPOINTS_FOLDER_TRAIN = '/content/drive/MyDrive/Colab Notebooks/keypoint_detection/The 3-Scoped Steering Wheel.v4i.yolov5pytorch/train'
KEYPOINTS_FOLDER_TEST = '/content/drive/MyDrive/Colab Notebooks/keypoint_detection/The 3-Scoped Steering Wheel.v4i.yolov5pytorch/test'

dataset_train = ClassDataset(KEYPOINTS_FOLDER_TRAIN, transform=train_transform(), demo=False)
dataset_test = ClassDataset(KEYPOINTS_FOLDER_TEST, transform=None, demo=False)

data_loader_train = DataLoader(dataset_train, batch_size=3, shuffle=True, collate_fn=collate_fn)
data_loader_test = DataLoader(dataset_test, batch_size=1, shuffle=False, collate_fn=collate_fn)

model = get_model(num_keypoints = 4)
model.to(device)

params = [p for p in model.parameters() if p.requires_grad]
optimizer = torch.optim.SGD(params, lr=0.001, momentum=0.9, weight_decay=0.0005)
lr_scheduler = torch.optim.lr_scheduler.StepLR(optimizer, step_size=5, gamma=0.3)
num_epochs = 5

for epoch in range(num_epochs):
    engine.train_one_epoch(model, optimizer, data_loader_train, device, epoch, print_freq=1000)
    lr_scheduler.step()
    evaluate(model, data_loader_test, device)
    
# Save model weights after training
torch.save(model.state_dict(), '/content/drive/MyDrive/Colab Notebooks/keypoint_detection/The 3-Scoped Steering Wheel.v4i.yolov5pytorch/keypointsrcnn_weights.pth')

# %% [code]
iterator = iter(data_loader_test)
images, targets = next(iterator)
images = list(image.to(device) for image in images)

with torch.no_grad():
    model.to(device)
    model.eval()
    output = model(images)

print("Predictions: \n", output)
