# Supplementary material for: The real-time hand and object recognition for virtual interaction
Source: PeerJ Comput Sci. 2024 Jun 27;10:e2110. doi: 10.7717/peerj-cs.2110 (PMC11232578; doi:10.7717/peerj-cs.2110)
Supplement: Supplemental Information 11 [file peerj-cs-10-2110-s011.zip › keypoint_detection/The 3-Scoped Steering Wheel.v4i.yolov5pytorch/data.yaml]

train: ../train/images
val: ../valid/images
test: ../test/images

nc: 5
names: ['bottom', 'center', 'left', 'right', 'steering-wheel']

roboflow:
  workspace: madi
  project: the-3-scoped-steering-wheel
  version: 4
  license: CC BY 4.0
  url: https://universe.roboflow.com/madi/the-3-scoped-steering-wheel/dataset/4
