# Supplementary material for: The real-time hand and object recognition for virtual interaction
Source: PeerJ Comput Sci. 2024 Jun 27;10:e2110. doi: 10.7717/peerj-cs.2110 (PMC11232578; doi:10.7717/peerj-cs.2110)
Supplement: Supplemental Information 11 [file peerj-cs-10-2110-s011.zip › keypoint_detection/The 3-Scoped Steering Wheel.v4i.yolov5pytorch/README.dataset.txt]

# The 3-Scoped Steering Wheel > 2023-03-01 10:55pm
https://universe.roboflow.com/madi/the-3-scoped-steering-wheel

Provided by a Roboflow user
License: CC BY 4.0
