# Supplementary material for: The real-time hand and object recognition for virtual interaction
Source: PeerJ Comput Sci. 2024 Jun 27;10:e2110. doi: 10.7717/peerj-cs.2110 (PMC11232578; doi:10.7717/peerj-cs.2110)
Supplement: Supplemental Information 11 [file peerj-cs-10-2110-s011.zip › keypoint_detection/The 3-Scoped Steering Wheel.v4i.yolov5pytorch/README.roboflow.txt]

The 3-Scoped Steering Wheel - v4 2023-03-01 10:55pm
==============================

This dataset was exported via roboflow.com on March 1, 2023 at 5:11 PM GMT

Roboflow is an end-to-end computer vision platform that helps you
* collaborate with your team on computer vision projects
* collect & organize images
* understand and search unstructured image data
* annotate, and create datasets
* export, train, and deploy computer vision models
* use active learning to improve your dataset over time

For state of the art Computer Vision training notebooks you can use with this dataset,
visit https://github.com/roboflow/notebooks

To find over 100k other datasets and pre-trained models, visit https://universe.roboflow.com

The dataset includes 112 images.
Steering-wheel are annotated in YOLO v5 PyTorch format.

The following pre-processing was applied to each image:
* Auto-orientation of pixel data (with EXIF-orientation stripping)
* Resize to 616x416 (Stretch)

No image augmentation techniques were applied.
