# Supplementary material for: The real-time hand and object recognition for virtual interaction
Source: PeerJ Comput Sci. 2024 Jun 27;10:e2110. doi: 10.7717/peerj-cs.2110 (PMC11232578; doi:10.7717/peerj-cs.2110)
Supplement: Supplemental Information 11 [file peerj-cs-10-2110-s011.zip › keypoint_detection/The 3-Scoped Steering Wheel.v4i.yolov5pytorch/test/labels/photo_2022-04-11_21-27-50_jpg.rf.c2771fcdbc4a7b3b4492dc8a3722bac9.txt]

4 0.5300324675324676 0.5600961538461539 0.3758116883116883 0.6502403846153846
1 0.5219155844155844 0.5901442307692307 0.016233766233766232 0.028846153846153848
3 0.7045454545454546 0.5925480769230769 0.017045454545454544 0.030048076923076924
2 0.3612012987012987 0.6153846153846154 0.017857142857142856 0.03245192307692308
0 0.5349025974025974 0.8581730769230769 0.017857142857142856 0.030048076923076924
