# Supplementary material for: The real-time hand and object recognition for virtual interaction
Source: PeerJ Comput Sci. 2024 Jun 27;10:e2110. doi: 10.7717/peerj-cs.2110 (PMC11232578; doi:10.7717/peerj-cs.2110)
Supplement: Supplemental Information 11 [file peerj-cs-10-2110-s011.zip › keypoint_detection/The 3-Scoped Steering Wheel.v4i.yolov5pytorch/test/labels/photo_2022-03-14_16-00-31_jpg.rf.4f8097e40492a33354ab9ab7a4cc0d38.txt]

4 0.46915584415584416 0.6262019230769231 0.6452922077922078 0.7463942307692307
2 0.19237012987012986 0.6706730769230769 0.022727272727272728 0.03245192307692308
3 0.7459415584415584 0.7067307692307693 0.024350649350649352 0.03245192307692308
1 0.4366883116883117 0.7560096153846154 0.025162337662337664 0.03245192307692308
0 0.4659090909090909 0.9771634615384616 0.025162337662337664 0.03245192307692308
