# Supplementary material for: The real-time hand and object recognition for virtual interaction
Source: PeerJ Comput Sci. 2024 Jun 27;10:e2110. doi: 10.7717/peerj-cs.2110 (PMC11232578; doi:10.7717/peerj-cs.2110)
Supplement: Supplemental Information 11 [file peerj-cs-10-2110-s011.zip › keypoint_detection/The 3-Scoped Steering Wheel.v4i.yolov5pytorch/test/labels/photo_2022-03-14_16-00-54_jpg.rf.b8c893512c2ce503b36e38875278471d.txt]

0 0.7045454545454546 0.15264423076923078 0.026785714285714284 0.03365384615384615
3 0.23457792207792208 0.36778846153846156 0.027597402597402596 0.03485576923076923
4 0.5162337662337663 0.46875 0.8612012987012987 0.8954326923076923
1 0.5462662337662337 0.5661057692307693 0.028409090909090908 0.036057692307692304
2 0.8222402597402597 0.7536057692307693 0.025974025974025976 0.03245192307692308
