# Supplementary material for: The real-time hand and object recognition for virtual interaction
Source: PeerJ Comput Sci. 2024 Jun 27;10:e2110. doi: 10.7717/peerj-cs.2110 (PMC11232578; doi:10.7717/peerj-cs.2110)
Supplement: Supplemental Information 11 [file peerj-cs-10-2110-s011.zip › keypoint_detection/The 3-Scoped Steering Wheel.v4i.yolov5pytorch/test/labels/photo_2022-03-14_16-00-25_jpg.rf.13a0f43d8f7b51083984ad351157d2cf.txt]

3 0.523538961038961 0.41346153846153844 0.021915584415584416 0.030048076923076924
4 0.5527597402597403 0.6466346153846154 0.5413961038961039 0.5973557692307693
0 0.7987012987012987 0.6622596153846154 0.021103896103896104 0.026442307692307692
1 0.577922077922078 0.7079326923076923 0.021915584415584416 0.030048076923076924
2 0.5795454545454546 0.9014423076923077 0.022727272727272728 0.027644230769230768
