# Supplementary material for: The real-time hand and object recognition for virtual interaction
Source: PeerJ Comput Sci. 2024 Jun 27;10:e2110. doi: 10.7717/peerj-cs.2110 (PMC11232578; doi:10.7717/peerj-cs.2110)
Supplement: Supplemental Information 11 [file peerj-cs-10-2110-s011.zip › keypoint_detection/The 3-Scoped Steering Wheel.v4i.yolov5pytorch/test/labels/photo_2022-04-11_21-27-47_jpg.rf.c44d7d97c0e9940363a9611de2bfe848.txt]

4 0.5535714285714286 0.4639423076923077 0.4318181818181818 0.7524038461538461
1 0.5357142857142857 0.49038461538461536 0.016233766233766232 0.027644230769230768
3 0.75 0.5060096153846154 0.016233766233766232 0.027644230769230768
2 0.3538961038961039 0.5276442307692307 0.016233766233766232 0.030048076923076924
0 0.5462662337662337 0.8064903846153846 0.017045454545454544 0.030048076923076924
