# Supplementary material for: The real-time hand and object recognition for virtual interaction
Source: PeerJ Comput Sci. 2024 Jun 27;10:e2110. doi: 10.7717/peerj-cs.2110 (PMC11232578; doi:10.7717/peerj-cs.2110)
Supplement: Supplemental Information 11 [file peerj-cs-10-2110-s011.zip › keypoint_detection/The 3-Scoped Steering Wheel.v4i.yolov5pytorch/test/labels/photo_2022-04-11_21-27-53_jpg.rf.0bb25f36f5919cf11b8b3f9d16e65abe.txt]

4 0.5300324675324676 0.5540865384615384 0.37987012987012986 0.6550480769230769
1 0.5194805194805194 0.5805288461538461 0.016233766233766232 0.027644230769230768
3 0.7061688311688312 0.5925480769230769 0.015422077922077922 0.027644230769230768
2 0.3628246753246753 0.6225961538461539 0.016233766233766232 0.028846153846153848
0 0.5292207792207793 0.8485576923076923 0.016233766233766232 0.027644230769230768
