# Supplementary material for: The real-time hand and object recognition for virtual interaction
Source: PeerJ Comput Sci. 2024 Jun 27;10:e2110. doi: 10.7717/peerj-cs.2110 (PMC11232578; doi:10.7717/peerj-cs.2110)
Supplement: Supplemental Information 11 [file peerj-cs-10-2110-s011.zip › keypoint_detection/The 3-Scoped Steering Wheel.v4i.yolov5pytorch/test/labels/photo_2022-04-11_21-27-41_jpg.rf.75902a73882ba7263f3d12d919e988a6.txt]

4 0.5584415584415584 0.53125 0.5048701298701299 0.8870192307692307
3 0.7922077922077922 0.5432692307692307 0.017857142857142856 0.030048076923076924
1 0.5462662337662337 0.5432692307692307 0.018668831168831168 0.03365384615384615
2 0.3336038961038961 0.6430288461538461 0.018668831168831168 0.030048076923076924
0 0.5803571428571429 0.9278846153846154 0.018668831168831168 0.03245192307692308
