# Supplementary material for: The real-time hand and object recognition for virtual interaction
Source: PeerJ Comput Sci. 2024 Jun 27;10:e2110. doi: 10.7717/peerj-cs.2110 (PMC11232578; doi:10.7717/peerj-cs.2110)
Supplement: Supplemental Information 11 [file peerj-cs-10-2110-s011.zip › keypoint_detection/The 3-Scoped Steering Wheel.v4i.yolov5pytorch/test/labels/photo_2022-03-14_16-00-35_jpg.rf.68efc50cf5f9e4cce29a00c1ef4f337c.txt]

3 0.4074675324675325 0.49278846153846156 0.025162337662337664 0.03485576923076923
0 0.7597402597402597 0.5444711538461539 0.024350649350649352 0.03125
4 0.5503246753246753 0.6682692307692307 0.5332792207792207 0.5913461538461539
1 0.573051948051948 0.7235576923076923 0.024350649350649352 0.03245192307692308
2 0.6566558441558441 0.8858173076923077 0.024350649350649352 0.030048076923076924
