# Supplementary material for: The real-time hand and object recognition for virtual interaction
Source: PeerJ Comput Sci. 2024 Jun 27;10:e2110. doi: 10.7717/peerj-cs.2110 (PMC11232578; doi:10.7717/peerj-cs.2110)
Supplement: Supplemental Information 11 [file peerj-cs-10-2110-s011.zip › keypoint_detection/The 3-Scoped Steering Wheel.v4i.yolov5pytorch/test/labels/photo_2022-03-14_16-00-52_jpg.rf.29f362ce60785234972786c871ca50e6.txt]

3 0.6493506493506493 0.1935096153846154 0.025162337662337664 0.03245192307692308
4 0.525974025974026 0.4963942307692308 0.7012987012987013 0.8341346153846154
1 0.5616883116883117 0.6117788461538461 0.024350649350649352 0.03485576923076923
0 0.7897727272727273 0.7127403846153846 0.024350649350649352 0.03245192307692308
2 0.40016233766233766 0.8341346153846154 0.021915584415584416 0.03125
