# Supplementary material for: The real-time hand and object recognition for virtual interaction
Source: PeerJ Comput Sci. 2024 Jun 27;10:e2110. doi: 10.7717/peerj-cs.2110 (PMC11232578; doi:10.7717/peerj-cs.2110)
Supplement: Supplemental Information 11 [file peerj-cs-10-2110-s011.zip › keypoint_detection/The 3-Scoped Steering Wheel.v4i.yolov5pytorch/test/labels/photo_2022-04-11_21-27-43_jpg.rf.2a4b60fb3784b0a502097f87dc545c68.txt]

3 0.7849025974025974 0.5384615384615384 0.017857142857142856 0.030048076923076924
4 0.5592532467532467 0.5432692307692307 0.49756493506493504 0.875
1 0.5446428571428571 0.5528846153846154 0.016233766233766232 0.028846153846153848
1 0.547077922077922 0.5685096153846154 0.0008116883116883117 0.001201923076923077
2 0.336038961038961 0.6682692307692307 0.018668831168831168 0.030048076923076924
0 0.5762987012987013 0.9411057692307693 0.017857142857142856 0.028846153846153848
