# Supplementary material for: The real-time hand and object recognition for virtual interaction
Source: PeerJ Comput Sci. 2024 Jun 27;10:e2110. doi: 10.7717/peerj-cs.2110 (PMC11232578; doi:10.7717/peerj-cs.2110)
Supplement: Supplemental Information 11 [file peerj-cs-10-2110-s011.zip › keypoint_detection/The 3-Scoped Steering Wheel.v4i.yolov5pytorch/test/labels/photo_2022-03-14_16-00-41_jpg.rf.eb11f9bfe11de537f46b6f25cc5ee3ce.txt]

3 0.6160714285714286 0.16947115384615385 0.028409090909090908 0.036057692307692304
4 0.5113636363636364 0.5084134615384616 0.7792207792207793 0.9002403846153846
1 0.5308441558441559 0.6466346153846154 0.025974025974025976 0.036057692307692304
2 0.36607142857142855 0.8810096153846154 0.024350649350649352 0.03365384615384615
