# Supplementary material for: The real-time hand and object recognition for virtual interaction
Source: PeerJ Comput Sci. 2024 Jun 27;10:e2110. doi: 10.7717/peerj-cs.2110 (PMC11232578; doi:10.7717/peerj-cs.2110)
Supplement: Supplemental Information 11 [file peerj-cs-10-2110-s011.zip › keypoint_detection/The 3-Scoped Steering Wheel.v4i.yolov5pytorch/test/labels/photo_2022-04-11_21-27-45_jpg.rf.710578026bc30751e0543b8a5d5807cc.txt]

3 0.8181818181818182 0.5 0.015422077922077922 0.027644230769230768
4 0.5487012987012987 0.5 0.5616883116883117 1
1 0.5413961038961039 0.5060096153846154 0.017045454545454544 0.030048076923076924
2 0.2905844155844156 0.5949519230769231 0.017045454545454544 0.030048076923076924
0 0.5657467532467533 0.9567307692307693 0.017045454545454544 0.028846153846153848
