# Supplementary material for: The real-time hand and object recognition for virtual interaction
Source: PeerJ Comput Sci. 2024 Jun 27;10:e2110. doi: 10.7717/peerj-cs.2110 (PMC11232578; doi:10.7717/peerj-cs.2110)
Supplement: Supplemental Information 11 [file peerj-cs-10-2110-s011.zip › keypoint_detection/The 3-Scoped Steering Wheel.v4i.yolov5pytorch/test/labels/photo_2022-04-11_21-27-55_jpg.rf.3f2d2aa2cc4a4cf2f0ae6b6bf9ae2fc6.txt]

4 0.525974025974026 0.5204326923076923 0.3814935064935065 0.6634615384615384
1 0.5194805194805194 0.5552884615384616 0.016233766233766232 0.027644230769230768
2 0.3538961038961039 0.5649038461538461 0.017857142857142856 0.03245192307692308
3 0.6948051948051948 0.5841346153846154 0.017045454545454544 0.030048076923076924
0 0.5146103896103896 0.8269230769230769 0.017045454545454544 0.028846153846153848
