# Supplementary material for: The real-time hand and object recognition for virtual interaction
Source: PeerJ Comput Sci. 2024 Jun 27;10:e2110. doi: 10.7717/peerj-cs.2110 (PMC11232578; doi:10.7717/peerj-cs.2110)
Supplement: Supplemental Information 11 [file peerj-cs-10-2110-s011.zip › keypoint_detection/The 3-Scoped Steering Wheel.v4i.yolov5pytorch/test/labels/photo_2022-03-14_16-00-46_jpg.rf.0d3c57ed65f91051810b7d98d6efa94c.txt]

3 0.5746753246753247 0.4362980769230769 0.021915584415584416 0.03125
4 0.5941558441558441 0.6105769230769231 0.536525974025974 0.5348557692307693
0 0.8352272727272727 0.6382211538461539 0.021103896103896104 0.030048076923076924
1 0.6314935064935064 0.6887019230769231 0.025162337662337664 0.03365384615384615
2 0.588474025974026 0.8425480769230769 0.02353896103896104 0.030048076923076924
