# Supplementary material for: The real-time hand and object recognition for virtual interaction
Source: PeerJ Comput Sci. 2024 Jun 27;10:e2110. doi: 10.7717/peerj-cs.2110 (PMC11232578; doi:10.7717/peerj-cs.2110)
Supplement: Supplemental Information 11 [file peerj-cs-10-2110-s011.zip › keypoint_detection/The 3-Scoped Steering Wheel.v4i.yolov5pytorch/test/annotations/photo_2022-03-14_16-00-25_jpg.rf.13a0f43d8f7b51083984ad351157d2cf.json]

{"bboxes": [[174, 144, 508, 394]], "keypoints": [[[492, 276, 1], [356, 294, 1], [357, 375, 1], [323, 172, 1]]]}
