# Supplementary material for: The real-time hand and object recognition for virtual interaction
Source: PeerJ Comput Sci. 2024 Jun 27;10:e2110. doi: 10.7717/peerj-cs.2110 (PMC11232578; doi:10.7717/peerj-cs.2110)
Supplement: Supplemental Information 11 [file peerj-cs-10-2110-s011.zip › keypoint_detection/The 3-Scoped Steering Wheel.v4i.yolov5pytorch/test/labels/photo_2022-03-14_16-00-38_jpg.rf.e20e1faa57371acbfb4619d493576a86.txt]

4 0.4878246753246753 0.7115384615384616 0.5211038961038961 0.5769230769230769
1 0.5121753246753247 0.7932692307692307 0.025974025974025976 0.03245192307692308
2 0.3133116883116883 0.8774038461538461 0.021915584415584416 0.03245192307692308
