# Supplementary material for: The real-time hand and object recognition for virtual interaction
Source: PeerJ Comput Sci. 2024 Jun 27;10:e2110. doi: 10.7717/peerj-cs.2110 (PMC11232578; doi:10.7717/peerj-cs.2110)
Supplement: Supplemental Information 11 [file peerj-cs-10-2110-s011.zip › keypoint_detection/The 3-Scoped Steering Wheel.v4i.yolov5pytorch/test/annotations/photo_2022-04-11_21-27-47_jpg.rf.c44d7d97c0e9940363a9611de2bfe848.json]

{"bboxes": [[208, 36, 474, 350]], "keypoints": [[[337, 335, 1], [330, 204, 1], [218, 219, 1], [462, 211, 1]]]}
