# Supplementary material for: The real-time hand and object recognition for virtual interaction
Source: PeerJ Comput Sci. 2024 Jun 27;10:e2110. doi: 10.7717/peerj-cs.2110 (PMC11232578; doi:10.7717/peerj-cs.2110)
Supplement: Supplemental Information 11 [file peerj-cs-10-2110-s011.zip › keypoint_detection/The 3-Scoped Steering Wheel.v4i.yolov5pytorch/test/labels/photo_2022-04-11_21-27-39_jpg.rf.690a46c6b3b41bab91b6a43be23e0bd1.txt]

4 0.5446428571428571 0.5 0.5081168831168831 0.8918269230769231
3 0.7702922077922078 0.5060096153846154 0.020292207792207792 0.03485576923076923
1 0.5357142857142857 0.5120192307692307 0.018668831168831168 0.03365384615384615
2 0.3189935064935065 0.5997596153846154 0.01948051948051948 0.03485576923076923
0 0.5665584415584416 0.8966346153846154 0.01948051948051948 0.03485576923076923
