# Supplementary material for: The real-time hand and object recognition for virtual interaction
Source: PeerJ Comput Sci. 2024 Jun 27;10:e2110. doi: 10.7717/peerj-cs.2110 (PMC11232578; doi:10.7717/peerj-cs.2110)
Supplement: Supplemental Information 11 [file peerj-cs-10-2110-s011.zip › keypoint_detection/The 3-Scoped Steering Wheel.v4i.yolov5pytorch/test/annotations/photo_2022-04-11_21-27-45_jpg.rf.710578026bc30751e0543b8a5d5807cc.json]

{"bboxes": [[165, 0, 511, 416]], "keypoints": [[[349, 398, 1], [334, 211, 1], [179, 247, 1], [504, 208, 1]]]}
