# Supplementary material for: The real-time hand and object recognition for virtual interaction
Source: PeerJ Comput Sci. 2024 Jun 27;10:e2110. doi: 10.7717/peerj-cs.2110 (PMC11232578; doi:10.7717/peerj-cs.2110)
Supplement: Supplemental Information 11 [file peerj-cs-10-2110-s011.zip › keypoint_detection/The 3-Scoped Steering Wheel.v4i.yolov5pytorch/test/labels/photo_2022-03-14_16-00-43_jpg.rf.c7007f0ab4389fd5ba8465597900087a.txt]

3 0.7694805194805194 0.5504807692307693 0.02353896103896104 0.03125
4 0.5267857142857143 0.6021634615384616 0.5535714285714286 0.5324519230769231
1 0.5478896103896104 0.7079326923076923 0.024350649350649352 0.030048076923076924
2 0.3092532467532468 0.7475961538461539 0.025162337662337664 0.03125
0 0.5965909090909091 0.8100961538461539 0.02353896103896104 0.027644230769230768
