# Supplementary material for: The real-time hand and object recognition for virtual interaction
Source: PeerJ Comput Sci. 2024 Jun 27;10:e2110. doi: 10.7717/peerj-cs.2110 (PMC11232578; doi:10.7717/peerj-cs.2110)
Supplement: Supplemental Information 11 [file peerj-cs-10-2110-s011.zip › keypoint_detection/The 3-Scoped Steering Wheel.v4i.yolov5pytorch/test/annotations/photo_2022-04-11_21-27-41_jpg.rf.75902a73882ba7263f3d12d919e988a6.json]

{"bboxes": [[188, 36, 500, 406]], "keypoints": [[[358, 386, 1], [337, 226, 1], [205, 268, 1], [488, 226, 1]]]}
