# Supplementary material for: The real-time hand and object recognition for virtual interaction
Source: PeerJ Comput Sci. 2024 Jun 27;10:e2110. doi: 10.7717/peerj-cs.2110 (PMC11232578; doi:10.7717/peerj-cs.2110)
Supplement: Supplemental Information 11 [file peerj-cs-10-2110-s011.zip › keypoint_detection/The 3-Scoped Steering Wheel.v4i.yolov5pytorch/test/annotations/photo_2022-03-14_16-00-43_jpg.rf.c7007f0ab4389fd5ba8465597900087a.json]

{"bboxes": [[154, 140, 496, 360]], "keypoints": [[[367, 337, 1], [338, 294, 1], [190, 311, 1], [474, 229, 1]]]}
