# Supplementary material for: The real-time hand and object recognition for virtual interaction
Source: PeerJ Comput Sci. 2024 Jun 27;10:e2110. doi: 10.7717/peerj-cs.2110 (PMC11232578; doi:10.7717/peerj-cs.2110)
Supplement: Supplemental Information 11 [file peerj-cs-10-2110-s011.zip › keypoint_detection/The 3-Scoped Steering Wheel.v4i.yolov5pytorch/test/annotations/photo_2022-03-14_16-00-52_jpg.rf.29f362ce60785234972786c871ca50e6.json]

{"bboxes": [[108, 32, 540, 380]], "keypoints": [[[486, 296, 1], [346, 255, 1], [246, 347, 1], [400, 81, 1]]]}
