# Supplementary material for: The real-time hand and object recognition for virtual interaction
Source: PeerJ Comput Sci. 2024 Jun 27;10:e2110. doi: 10.7717/peerj-cs.2110 (PMC11232578; doi:10.7717/peerj-cs.2110)
Supplement: Supplemental Information 11 [file peerj-cs-10-2110-s011.zip › keypoint_detection/The 3-Scoped Steering Wheel.v4i.yolov5pytorch/test/annotations/photo_2022-03-14_16-00-38_jpg.rf.e20e1faa57371acbfb4619d493576a86.json]

{"bboxes": [[140, 176, 460, 416]], "keypoints": [[[], [316, 330, 1], [193, 365, 1], []]]}
