# Supplementary material for: The real-time hand and object recognition for virtual interaction
Source: PeerJ Comput Sci. 2024 Jun 27;10:e2110. doi: 10.7717/peerj-cs.2110 (PMC11232578; doi:10.7717/peerj-cs.2110)
Supplement: Supplemental Information 11 [file peerj-cs-10-2110-s011.zip › keypoint_detection/The 3-Scoped Steering Wheel.v4i.yolov5pytorch/test/annotations/photo_2022-04-11_21-27-55_jpg.rf.3f2d2aa2cc4a4cf2f0ae6b6bf9ae2fc6.json]

{"bboxes": [[206, 78, 442, 354]], "keypoints": [[[317, 344, 1], [320, 231, 1], [218, 235, 1], [428, 243, 1]]]}
