# Supplementary material for: The real-time hand and object recognition for virtual interaction
Source: PeerJ Comput Sci. 2024 Jun 27;10:e2110. doi: 10.7717/peerj-cs.2110 (PMC11232578; doi:10.7717/peerj-cs.2110)
Supplement: Supplemental Information 11 [file peerj-cs-10-2110-s011.zip › keypoint_detection/The 3-Scoped Steering Wheel.v4i.yolov5pytorch/test/annotations/photo_2022-03-14_16-00-35_jpg.rf.68efc50cf5f9e4cce29a00c1ef4f337c.json]

{"bboxes": [[174, 155, 504, 401]], "keypoints": [[[468, 226, 1], [353, 301, 1], [405, 369, 1], [251, 205, 1]]]}
