# Supplementary material for: The real-time hand and object recognition for virtual interaction
Source: PeerJ Comput Sci. 2024 Jun 27;10:e2110. doi: 10.7717/peerj-cs.2110 (PMC11232578; doi:10.7717/peerj-cs.2110)
Supplement: Supplemental Information 11 [file peerj-cs-10-2110-s011.zip › keypoint_detection/The 3-Scoped Steering Wheel.v4i.yolov5pytorch/test/annotations/photo_2022-03-14_16-00-46_jpg.rf.0d3c57ed65f91051810b7d98d6efa94c.json]

{"bboxes": [[200, 142, 532, 366]], "keypoints": [[[515, 265, 1], [389, 286, 1], [362, 351, 1], [354, 182, 1]]]}
