# Supplementary material for: The real-time hand and object recognition for virtual interaction
Source: PeerJ Comput Sci. 2024 Jun 27;10:e2110. doi: 10.7717/peerj-cs.2110 (PMC11232578; doi:10.7717/peerj-cs.2110)
Supplement: Supplemental Information 11 [file peerj-cs-10-2110-s011.zip › keypoint_detection/The 3-Scoped Steering Wheel.v4i.yolov5pytorch/test/annotations/photo_2022-04-11_21-27-50_jpg.rf.c2771fcdbc4a7b3b4492dc8a3722bac9.json]

{"bboxes": [[210, 98, 442, 368]], "keypoints": [[[329, 357, 1], [322, 245, 1], [222, 256, 1], [434, 247, 1]]]}
