# Supplementary material for: The real-time hand and object recognition for virtual interaction
Source: PeerJ Comput Sci. 2024 Jun 27;10:e2110. doi: 10.7717/peerj-cs.2110 (PMC11232578; doi:10.7717/peerj-cs.2110)
Supplement: Supplemental Information 11 [file peerj-cs-10-2110-s011.zip › keypoint_detection/The 3-Scoped Steering Wheel.v4i.yolov5pytorch/test/annotations/photo_2022-04-11_21-27-39_jpg.rf.690a46c6b3b41bab91b6a43be23e0bd1.json]

{"bboxes": [[178, 22, 492, 394]], "keypoints": [[[349, 373, 1], [330, 213, 1], [196, 250, 1], [474, 211, 1]]]}
