# Supplementary material for: The real-time hand and object recognition for virtual interaction
Source: PeerJ Comput Sci. 2024 Jun 27;10:e2110. doi: 10.7717/peerj-cs.2110 (PMC11232578; doi:10.7717/peerj-cs.2110)
Supplement: Supplemental Information 11 [file peerj-cs-10-2110-s011.zip › keypoint_detection/The 3-Scoped Steering Wheel.v4i.yolov5pytorch/test/annotations/photo_2022-03-14_16-00-54_jpg.rf.b8c893512c2ce503b36e38875278471d.json]

{"bboxes": [[53, 9, 583, 381]], "keypoints": [[[434, 63, 1], [337, 236, 1], [506, 314, 1], [145, 153, 1]]]}
