# Supplementary material for: The real-time hand and object recognition for virtual interaction
Source: PeerJ Comput Sci. 2024 Jun 27;10:e2110. doi: 10.7717/peerj-cs.2110 (PMC11232578; doi:10.7717/peerj-cs.2110)
Supplement: Supplemental Information 11 [file peerj-cs-10-2110-s011.zip › keypoint_detection/The 3-Scoped Steering Wheel.v4i.yolov5pytorch/test/annotations/photo_2022-03-14_16-00-31_jpg.rf.4f8097e40492a33354ab9ab7a4cc0d38.json]

{"bboxes": [[90, 105, 488, 415]], "keypoints": [[[287, 406, 1], [269, 315, 1], [118, 279, 1], [459, 294, 1]]]}
