# Supplementary material for: The real-time hand and object recognition for virtual interaction
Source: PeerJ Comput Sci. 2024 Jun 27;10:e2110. doi: 10.7717/peerj-cs.2110 (PMC11232578; doi:10.7717/peerj-cs.2110)
Supplement: Supplemental Information 11 [file peerj-cs-10-2110-s011.zip › keypoint_detection/The 3-Scoped Steering Wheel.v4i.yolov5pytorch/test/annotations/photo_2022-03-14_16-00-41_jpg.rf.eb11f9bfe11de537f46b6f25cc5ee3ce.json]

{"bboxes": [[75, 24, 555, 398]], "keypoints": [[[], [327, 269, 1], [225, 367, 1], [379, 70, 1]]]}
