# Supplementary material for: The real-time hand and object recognition for virtual interaction
Source: PeerJ Comput Sci. 2024 Jun 27;10:e2110. doi: 10.7717/peerj-cs.2110 (PMC11232578; doi:10.7717/peerj-cs.2110)
Supplement: Supplemental Information 11 [file peerj-cs-10-2110-s011.zip › keypoint_detection/The 3-Scoped Steering Wheel.v4i.yolov5pytorch/test/annotations/photo_2022-04-11_21-27-53_jpg.rf.0bb25f36f5919cf11b8b3f9d16e65abe.json]

{"bboxes": [[209, 94, 443, 368]], "keypoints": [[[326, 353, 1], [320, 242, 1], [223, 259, 1], [435, 247, 1]]]}
