# Supplementary material for: The real-time hand and object recognition for virtual interaction
Source: PeerJ Comput Sci. 2024 Jun 27;10:e2110. doi: 10.7717/peerj-cs.2110 (PMC11232578; doi:10.7717/peerj-cs.2110)
Supplement: Supplemental Information 11 [file peerj-cs-10-2110-s011.zip › keypoint_detection/The 3-Scoped Steering Wheel.v4i.yolov5pytorch/train/annotations/photo_2022-03-14_16-00-53_jpg.rf.719ac28ca9cf259cf500b6ac4307a7d3.json]

{"bboxes": [[142, 64, 516, 328]], "keypoints": [[[480, 237, 1], [357, 237, 1], [293, 315, 1], [372, 94, 1]]]}
