# Supplementary material for: The real-time hand and object recognition for virtual interaction
Source: PeerJ Comput Sci. 2024 Jun 27;10:e2110. doi: 10.7717/peerj-cs.2110 (PMC11232578; doi:10.7717/peerj-cs.2110)
Supplement: Supplemental Information 11 [file peerj-cs-10-2110-s011.zip › keypoint_detection/The 3-Scoped Steering Wheel.v4i.yolov5pytorch/test/annotations/photo_2022-04-11_21-27-43_jpg.rf.2a4b60fb3784b0a502097f87dc545c68.json]

{"bboxes": [[191, 44, 497, 408]], "keypoints": [[[355, 392, 1], [337, 237, 1], [207, 278, 1], [483, 224, 1]]]}
