# Supplementary material for: The real-time hand and object recognition for virtual interaction
Source: PeerJ Comput Sci. 2024 Jun 27;10:e2110. doi: 10.7717/peerj-cs.2110 (PMC11232578; doi:10.7717/peerj-cs.2110)
Supplement: Supplemental Information 11 [file peerj-cs-10-2110-s011.zip › keypoint_detection/The 3-Scoped Steering Wheel.v4i.yolov5pytorch/train/annotations/photo_2023-03-01_11-55-36_jpg.rf.44dd8e3c33c1ffd67d3cf4f84da38b81.json]

{"bboxes": [[140, 108, 388, 396]], "keypoints": [[[264, 382, 1], [254, 281, 1], [173, 244, 1], [364, 263, 1]]]}
