# Supplementary material for: The real-time hand and object recognition for virtual interaction
Source: PeerJ Comput Sci. 2024 Jun 27;10:e2110. doi: 10.7717/peerj-cs.2110 (PMC11232578; doi:10.7717/peerj-cs.2110)
Supplement: Supplemental Information 11 [file peerj-cs-10-2110-s011.zip › keypoint_detection/The 3-Scoped Steering Wheel.v4i.yolov5pytorch/train/annotations/photo_2022-04-15_21-27-05_jpg.rf.7826c201886c11911ef43f6d20697c99.json]

{"bboxes": [[204, 34, 428, 298]], "keypoints": [[[305, 284, 1], [314, 164, 1], [221, 125, 1], []]]}
