# Supplementary material for: The real-time hand and object recognition for virtual interaction
Source: PeerJ Comput Sci. 2024 Jun 27;10:e2110. doi: 10.7717/peerj-cs.2110 (PMC11232578; doi:10.7717/peerj-cs.2110)
Supplement: Supplemental Information 11 [file peerj-cs-10-2110-s011.zip › keypoint_detection/The 3-Scoped Steering Wheel.v4i.yolov5pytorch/train/annotations/photo_2022-03-14_16-00-37_jpg.rf.f758e1bce583093975283eed1b1e5dfb.json]

{"bboxes": [[209, 134, 539, 362]], "keypoints": [[[521, 259, 1], [391, 278, 1], [367, 349, 1], [358, 167, 1]]]}
