# Supplementary material for: The real-time hand and object recognition for virtual interaction
Source: PeerJ Comput Sci. 2024 Jun 27;10:e2110. doi: 10.7717/peerj-cs.2110 (PMC11232578; doi:10.7717/peerj-cs.2110)
Supplement: Supplemental Information 11 [file peerj-cs-10-2110-s011.zip › keypoint_detection/The 3-Scoped Steering Wheel.v4i.yolov5pytorch/train/annotations/photo_2022-04-13_10-02-20_jpg.rf.df803ae8c940f8f1fd84f9ae6be27b74.json]

{"bboxes": [[168, 80, 424, 382]], "keypoints": [[[305, 362, 1], [305, 240, 1], [183, 262, 1], [409, 250, 1]]]}
