# Supplementary material for: The real-time hand and object recognition for virtual interaction
Source: PeerJ Comput Sci. 2024 Jun 27;10:e2110. doi: 10.7717/peerj-cs.2110 (PMC11232578; doi:10.7717/peerj-cs.2110)
Supplement: Supplemental Information 11 [file peerj-cs-10-2110-s011.zip › keypoint_detection/The 3-Scoped Steering Wheel.v4i.yolov5pytorch/train/annotations/photo_2023-03-01_11-55-39_jpg.rf.d01f3cad10f4a15b2526251c3fbff476.json]

{"bboxes": [[154, 164, 380, 414]], "keypoints": [[[260, 398, 1], [263, 317, 1], [175, 278, 1], [361, 306, 1]]]}
