# Supplementary material for: The real-time hand and object recognition for virtual interaction
Source: PeerJ Comput Sci. 2024 Jun 27;10:e2110. doi: 10.7717/peerj-cs.2110 (PMC11232578; doi:10.7717/peerj-cs.2110)
Supplement: Supplemental Information 11 [file peerj-cs-10-2110-s011.zip › keypoint_detection/The 3-Scoped Steering Wheel.v4i.yolov5pytorch/train/annotations/photo_2022-04-13_10-02-07_jpg.rf.7f353898c8778be57d70617fb86482fd.json]

{"bboxes": [[178, 66, 414, 354]], "keypoints": [[[301, 343, 1], [307, 216, 1], [189, 226, 1], [403, 226, 1]]]}
