# Supplementary material for: The real-time hand and object recognition for virtual interaction
Source: PeerJ Comput Sci. 2024 Jun 27;10:e2110. doi: 10.7717/peerj-cs.2110 (PMC11232578; doi:10.7717/peerj-cs.2110)
Supplement: Supplemental Information 11 [file peerj-cs-10-2110-s011.zip › keypoint_detection/The 3-Scoped Steering Wheel.v4i.yolov5pytorch/train/annotations/photo_2022-03-14_16-00-28_jpg.rf.36904d11520b4e47cb4d0455203b7eff.json]

{"bboxes": [[144, 139, 476, 359]], "keypoints": [[[239, 340, 1], [307, 294, 1], [], [424, 302, 1]]]}
