# Supplementary material for: The real-time hand and object recognition for virtual interaction
Source: PeerJ Comput Sci. 2024 Jun 27;10:e2110. doi: 10.7717/peerj-cs.2110 (PMC11232578; doi:10.7717/peerj-cs.2110)
Supplement: Supplemental Information 11 [file peerj-cs-10-2110-s011.zip › keypoint_detection/The 3-Scoped Steering Wheel.v4i.yolov5pytorch/train/annotations/photo_2022-04-15_18-02-30_jpg.rf.75a845b413deffcc4c96e59d86a62de2.json]

{"bboxes": [[80, 116, 566, 302]], "keypoints": [[[114, 224, 1], [296, 211, 1], [288, 130, 1], [379, 286, 1]]]}
