# Supplementary material for: The real-time hand and object recognition for virtual interaction
Source: PeerJ Comput Sci. 2024 Jun 27;10:e2110. doi: 10.7717/peerj-cs.2110 (PMC11232578; doi:10.7717/peerj-cs.2110)
Supplement: Supplemental Information 11 [file peerj-cs-10-2110-s011.zip › keypoint_detection/The 3-Scoped Steering Wheel.v4i.yolov5pytorch/train/annotations/photo_2022-04-15_10-20-03_jpg.rf.53dbdc1bc17a2b07278e55c33b3d5896.json]

{"bboxes": [[184, 56, 432, 356]], "keypoints": [[[300, 338, 1], [308, 209, 1], [197, 195, 1], [421, 214, 1]]]}
