# Supplementary material for: The real-time hand and object recognition for virtual interaction
Source: PeerJ Comput Sci. 2024 Jun 27;10:e2110. doi: 10.7717/peerj-cs.2110 (PMC11232578; doi:10.7717/peerj-cs.2110)
Supplement: Supplemental Information 11 [file peerj-cs-10-2110-s011.zip › keypoint_detection/The 3-Scoped Steering Wheel.v4i.yolov5pytorch/train/annotations/photo_2022-04-15_10-19-51_jpg.rf.1e1187dacaa5178483db186a6941c885.json]

{"bboxes": [[186, 66, 424, 350]], "keypoints": [[[305, 332, 1], [308, 210, 1], [203, 200, 1], [411, 209, 1]]]}
