# Supplementary material for: The real-time hand and object recognition for virtual interaction
Source: PeerJ Comput Sci. 2024 Jun 27;10:e2110. doi: 10.7717/peerj-cs.2110 (PMC11232578; doi:10.7717/peerj-cs.2110)
Supplement: Supplemental Information 11 [file peerj-cs-10-2110-s011.zip › keypoint_detection/The 3-Scoped Steering Wheel.v4i.yolov5pytorch/train/annotations/photo_2022-04-11_21-27-59_jpg.rf.4263feb5ea0d96fc307f228a841f5a07.json]

{"bboxes": [[195, 58, 431, 338]], "keypoints": [[[323, 328, 1], [313, 211, 1], [204, 218, 1], [426, 189, 1]]]}
