# Supplementary material for: The real-time hand and object recognition for virtual interaction
Source: PeerJ Comput Sci. 2024 Jun 27;10:e2110. doi: 10.7717/peerj-cs.2110 (PMC11232578; doi:10.7717/peerj-cs.2110)
Supplement: Supplemental Information 11 [file peerj-cs-10-2110-s011.zip › keypoint_detection/The 3-Scoped Steering Wheel.v4i.yolov5pytorch/train/annotations/photo_2022-04-15_21-26-59_jpg.rf.45063b6923f4640e84d718eda4998f8f.json]

{"bboxes": [[194, 43, 422, 311]], "keypoints": [[[313, 299, 1], [308, 176, 1], [], [408, 138, 1]]]}
