# Supplementary material for: The real-time hand and object recognition for virtual interaction
Source: PeerJ Comput Sci. 2024 Jun 27;10:e2110. doi: 10.7717/peerj-cs.2110 (PMC11232578; doi:10.7717/peerj-cs.2110)
Supplement: Supplemental Information 11 [file peerj-cs-10-2110-s011.zip › keypoint_detection/The 3-Scoped Steering Wheel.v4i.yolov5pytorch/train/annotations/photo_2022-04-11_21-27-44_jpg.rf.9e93d6ceb8097279e7009bb46848ead2.json]

{"bboxes": [[166, 0, 498, 390]], "keypoints": [[[350, 372, 1], [329, 195, 1], [184, 249, 1], [491, 201, 1]]]}
