# Supplementary material for: The real-time hand and object recognition for virtual interaction
Source: PeerJ Comput Sci. 2024 Jun 27;10:e2110. doi: 10.7717/peerj-cs.2110 (PMC11232578; doi:10.7717/peerj-cs.2110)
Supplement: Supplemental Information 11 [file peerj-cs-10-2110-s011.zip › keypoint_detection/The 3-Scoped Steering Wheel.v4i.yolov5pytorch/train/annotations/photo_2022-04-15_10-20-10_jpg.rf.b19fe2c3c61dcd02535a125ea22a412a.json]

{"bboxes": [[168, 44, 434, 364]], "keypoints": [[[306, 347, 1], [303, 208, 1], [181, 201, 1], [418, 196, 1]]]}
