# Supplementary material for: The real-time hand and object recognition for virtual interaction
Source: PeerJ Comput Sci. 2024 Jun 27;10:e2110. doi: 10.7717/peerj-cs.2110 (PMC11232578; doi:10.7717/peerj-cs.2110)
Supplement: Supplemental Information 11 [file peerj-cs-10-2110-s011.zip › keypoint_detection/The 3-Scoped Steering Wheel.v4i.yolov5pytorch/train/annotations/photo_2022-04-15_18-02-35_jpg.rf.9f36f6fb3661ad5522ad14d338e327a5.json]

{"bboxes": [[52, 115, 568, 315]], "keypoints": [[[315, 299, 1], [302, 226, 1], [95, 214, 1], [533, 206, 1]]]}
