# Supplementary material for: The real-time hand and object recognition for virtual interaction
Source: PeerJ Comput Sci. 2024 Jun 27;10:e2110. doi: 10.7717/peerj-cs.2110 (PMC11232578; doi:10.7717/peerj-cs.2110)
Supplement: Supplemental Information 11 [file peerj-cs-10-2110-s011.zip › keypoint_detection/The 3-Scoped Steering Wheel.v4i.yolov5pytorch/train/annotations/photo_2022-04-15_21-26-47_jpg.rf.9083ffe13bf5878ab5b897045cfa32bf.json]

{"bboxes": [[196, 54, 418, 320]], "keypoints": [[[303, 304, 1], [309, 183, 1], [213, 146, 1], [410, 156, 1]]]}
