# Supplementary material for: The real-time hand and object recognition for virtual interaction
Source: PeerJ Comput Sci. 2024 Jun 27;10:e2110. doi: 10.7717/peerj-cs.2110 (PMC11232578; doi:10.7717/peerj-cs.2110)
Supplement: Supplemental Information 11 [file peerj-cs-10-2110-s011.zip › keypoint_detection/The 3-Scoped Steering Wheel.v4i.yolov5pytorch/train/annotations/photo_2022-04-15_10-19-52_jpg.rf.e02c9fd2caf471b03f253fe80e376aad.json]

{"bboxes": [[192, 65, 432, 351]], "keypoints": [[[311, 334, 1], [313, 210, 1], [207, 198, 1], [420, 207, 1]]]}
