# Supplementary material for: The real-time hand and object recognition for virtual interaction
Source: PeerJ Comput Sci. 2024 Jun 27;10:e2110. doi: 10.7717/peerj-cs.2110 (PMC11232578; doi:10.7717/peerj-cs.2110)
Supplement: Supplemental Information 11 [file peerj-cs-10-2110-s011.zip › keypoint_detection/The 3-Scoped Steering Wheel.v4i.yolov5pytorch/train/annotations/photo_2022-04-11_21-27-57_jpg.rf.9364915a6476719acc919ce979635162.json]

{"bboxes": [[200, 78, 440, 360]], "keypoints": [[[322, 347, 1], [316, 230, 1], [210, 242, 1], [429, 234, 1]]]}
