# Supplementary material for: The real-time hand and object recognition for virtual interaction
Source: PeerJ Comput Sci. 2024 Jun 27;10:e2110. doi: 10.7717/peerj-cs.2110 (PMC11232578; doi:10.7717/peerj-cs.2110)
Supplement: Supplemental Information 11 [file peerj-cs-10-2110-s011.zip › keypoint_detection/The 3-Scoped Steering Wheel.v4i.yolov5pytorch/train/annotations/photo_2022-04-11_21-27-38_jpg.rf.e334515a15019b04e0fc48d285f234b2.json]

{"bboxes": [[144, 1, 472, 391]], "keypoints": [[[326, 374, 1], [304, 205, 1], [158, 234, 1], [456, 191, 1]]]}
