# Supplementary material for: The real-time hand and object recognition for virtual interaction
Source: PeerJ Comput Sci. 2024 Jun 27;10:e2110. doi: 10.7717/peerj-cs.2110 (PMC11232578; doi:10.7717/peerj-cs.2110)
Supplement: Supplemental Information 11 [file peerj-cs-10-2110-s011.zip › keypoint_detection/The 3-Scoped Steering Wheel.v4i.yolov5pytorch/train/annotations/photo_2022-04-15_10-20-09_jpg.rf.d082b77b74b58ae35bc7d79d9943912a.json]

{"bboxes": [[172, 49, 436, 369]], "keypoints": [[[314, 353, 1], [305, 211, 1], [184, 212, 1], []]]}
