# Supplementary material for: The real-time hand and object recognition for virtual interaction
Source: PeerJ Comput Sci. 2024 Jun 27;10:e2110. doi: 10.7717/peerj-cs.2110 (PMC11232578; doi:10.7717/peerj-cs.2110)
Supplement: Supplemental Information 11 [file peerj-cs-10-2110-s011.zip › keypoint_detection/The 3-Scoped Steering Wheel.v4i.yolov5pytorch/train/annotations/photo_2022-04-15_10-19-55_jpg.rf.bce1b03e265a589307b65190e57058c2.json]

{"bboxes": [[188, 66, 428, 356]], "keypoints": [[[306, 336, 1], [310, 212, 1], [201, 200, 1], [418, 213, 1]]]}
