# Supplementary material for: The real-time hand and object recognition for virtual interaction
Source: PeerJ Comput Sci. 2024 Jun 27;10:e2110. doi: 10.7717/peerj-cs.2110 (PMC11232578; doi:10.7717/peerj-cs.2110)
Supplement: Supplemental Information 11 [file peerj-cs-10-2110-s011.zip › keypoint_detection/The 3-Scoped Steering Wheel.v4i.yolov5pytorch/train/annotations/photo_2023-03-01_11-55-34_jpg.rf.a92fbc610b27a11fa95cb5b8bec36df2.json]

{"bboxes": [[140, 122, 370, 408]], "keypoints": [[[213, 366, 1], [237, 289, 1], [193, 229, 1], [328, 320, 1]]]}
