# Supplementary material for: The real-time hand and object recognition for virtual interaction
Source: PeerJ Comput Sci. 2024 Jun 27;10:e2110. doi: 10.7717/peerj-cs.2110 (PMC11232578; doi:10.7717/peerj-cs.2110)
Supplement: Supplemental Information 11 [file peerj-cs-10-2110-s011.zip › keypoint_detection/The 3-Scoped Steering Wheel.v4i.yolov5pytorch/train/annotations/photo_2022-04-11_21-27-49_jpg.rf.fa28d4aedbf126aea5afaeac9c3c0601.json]

{"bboxes": [[214, 95, 448, 363]], "keypoints": [[[328, 351, 1], [325, 243, 1], [226, 257, 1], [438, 249, 1]]]}
