# Supplementary material for: The real-time hand and object recognition for virtual interaction
Source: PeerJ Comput Sci. 2024 Jun 27;10:e2110. doi: 10.7717/peerj-cs.2110 (PMC11232578; doi:10.7717/peerj-cs.2110)
Supplement: Supplemental Information 11 [file peerj-cs-10-2110-s011.zip › keypoint_detection/The 3-Scoped Steering Wheel.v4i.yolov5pytorch/train/annotations/photo_2022-04-15_10-20-07_jpg.rf.c2225cae76153fae4d8c44c806403060.json]

{"bboxes": [[179, 50, 431, 358]], "keypoints": [[[305, 343, 1], [307, 206, 1], [190, 193, 1], [422, 198, 1]]]}
