# Supplementary material for: The real-time hand and object recognition for virtual interaction
Source: PeerJ Comput Sci. 2024 Jun 27;10:e2110. doi: 10.7717/peerj-cs.2110 (PMC11232578; doi:10.7717/peerj-cs.2110)
Supplement: Supplemental Information 11 [file peerj-cs-10-2110-s011.zip › keypoint_detection/The 3-Scoped Steering Wheel.v4i.yolov5pytorch/train/annotations/photo_2023-03-01_11-55-35_jpg.rf.03525c05ae1377e9bf4768935b3b5d55.json]

{"bboxes": [[136, 121, 370, 407]], "keypoints": [[[329, 294, 1], [260, 286, 1], [229, 374, 1], [258, 145, 1]]]}
