# Supplementary material for: The real-time hand and object recognition for virtual interaction
Source: PeerJ Comput Sci. 2024 Jun 27;10:e2110. doi: 10.7717/peerj-cs.2110 (PMC11232578; doi:10.7717/peerj-cs.2110)
Supplement: Supplemental Information 11 [file peerj-cs-10-2110-s011.zip › keypoint_detection/The 3-Scoped Steering Wheel.v4i.yolov5pytorch/train/annotations/photo_2022-04-15_10-19-53-2-_jpg.rf.1795deacb70c966ea67d8e45294a72ec.json]

{"bboxes": [[192, 66, 432, 354]], "keypoints": [[[311, 336, 1], [313, 211, 1], [205, 200, 1], [420, 210, 1]]]}
