# Supplementary material for: The real-time hand and object recognition for virtual interaction
Source: PeerJ Comput Sci. 2024 Jun 27;10:e2110. doi: 10.7717/peerj-cs.2110 (PMC11232578; doi:10.7717/peerj-cs.2110)
Supplement: Supplemental Information 11 [file peerj-cs-10-2110-s011.zip › keypoint_detection/The 3-Scoped Steering Wheel.v4i.yolov5pytorch/train/annotations/photo_2022-04-11_21-27-51_jpg.rf.934f593f3f36ea9773e614e09b88cde0.json]

{"bboxes": [[210, 98, 444, 370]], "keypoints": [[[331, 358, 1], [320, 244, 1], [222, 278, 1], [435, 247, 1]]]}
