# Supplementary material for: The real-time hand and object recognition for virtual interaction
Source: PeerJ Comput Sci. 2024 Jun 27;10:e2110. doi: 10.7717/peerj-cs.2110 (PMC11232578; doi:10.7717/peerj-cs.2110)
Supplement: Supplemental Information 11 [file peerj-cs-10-2110-s011.zip › keypoint_detection/The 3-Scoped Steering Wheel.v4i.yolov5pytorch/train/annotations/photo_2023-03-01_11-55-41_jpg.rf.a58e9ff46795e32b9645a8092acc7c89.json]

{"bboxes": [[128, 46, 400, 374]], "keypoints": [[[253, 351, 1], [252, 247, 1], [142, 199, 1], [381, 230, 1]]]}
