# Supplementary material for: The real-time hand and object recognition for virtual interaction
Source: PeerJ Comput Sci. 2024 Jun 27;10:e2110. doi: 10.7717/peerj-cs.2110 (PMC11232578; doi:10.7717/peerj-cs.2110)
Supplement: Supplemental Information 11 [file peerj-cs-10-2110-s011.zip › keypoint_detection/The 3-Scoped Steering Wheel.v4i.yolov5pytorch/train/annotations/photo_2022-04-15_21-26-42_jpg.rf.2b74c543f71fa72baaee53d7e169e81f.json]

{"bboxes": [[194, 53, 416, 323]], "keypoints": [[[308, 307, 1], [308, 186, 1], [212, 156, 1], []]]}
