# Supplementary material for: The real-time hand and object recognition for virtual interaction
Source: PeerJ Comput Sci. 2024 Jun 27;10:e2110. doi: 10.7717/peerj-cs.2110 (PMC11232578; doi:10.7717/peerj-cs.2110)
Supplement: Supplemental Information 11 [file peerj-cs-10-2110-s011.zip › keypoint_detection/The 3-Scoped Steering Wheel.v4i.yolov5pytorch/train/annotations/photo_2022-04-15_10-19-56-2-_jpg.rf.821ea648d68269ebce4351e0b4adbec7.json]

{"bboxes": [[183, 64, 429, 358]], "keypoints": [[[300, 339, 1], [308, 214, 1], [], [418, 216, 1]]]}
