# Supplementary material for: The real-time hand and object recognition for virtual interaction
Source: PeerJ Comput Sci. 2024 Jun 27;10:e2110. doi: 10.7717/peerj-cs.2110 (PMC11232578; doi:10.7717/peerj-cs.2110)
Supplement: Supplemental Information 11 [file peerj-cs-10-2110-s011.zip › keypoint_detection/The 3-Scoped Steering Wheel.v4i.yolov5pytorch/train/annotations/photo_2022-04-13_10-02-28_jpg.rf.af6eedad24be04d4a8c5769143866953.json]

{"bboxes": [[176, 92, 416, 388]], "keypoints": [[[278, 369, 1], [307, 239, 1], [189, 219, 1], [400, 263, 1]]]}
