# Supplementary material for: The real-time hand and object recognition for virtual interaction
Source: PeerJ Comput Sci. 2024 Jun 27;10:e2110. doi: 10.7717/peerj-cs.2110 (PMC11232578; doi:10.7717/peerj-cs.2110)
Supplement: Supplemental Information 11 [file peerj-cs-10-2110-s011.zip › keypoint_detection/The 3-Scoped Steering Wheel.v4i.yolov5pytorch/train/annotations/photo_2022-04-13_10-02-18-2-_jpg.rf.02e7f0334816271af3fad31507731774.json]

{"bboxes": [[170, 76, 426, 380]], "keypoints": [[[303, 360, 1], [305, 239, 1], [187, 250, 1], [413, 258, 1]]]}
