# Supplementary material for: The real-time hand and object recognition for virtual interaction
Source: PeerJ Comput Sci. 2024 Jun 27;10:e2110. doi: 10.7717/peerj-cs.2110 (PMC11232578; doi:10.7717/peerj-cs.2110)
Supplement: Supplemental Information 11 [file peerj-cs-10-2110-s011.zip › keypoint_detection/The 3-Scoped Steering Wheel.v4i.yolov5pytorch/train/annotations/photo_2023-03-01_11-55-32_jpg.rf.2ddfd6beda2ad52c4abb1ee04e4d01e1.json]

{"bboxes": [[188, 118, 398, 354]], "keypoints": [[[258, 140, 1], [281, 251, 1], [361, 237, 1], []]]}
