# Supplementary material for: The real-time hand and object recognition for virtual interaction
Source: PeerJ Comput Sci. 2024 Jun 27;10:e2110. doi: 10.7717/peerj-cs.2110 (PMC11232578; doi:10.7717/peerj-cs.2110)
Supplement: Supplemental Information 11 [file peerj-cs-10-2110-s011.zip › keypoint_detection/The 3-Scoped Steering Wheel.v4i.yolov5pytorch/train/annotations/photo_2022-04-15_10-20-05_jpg.rf.4359b23b88bb506eb927f0dfcfc545c8.json]

{"bboxes": [[182, 55, 434, 361]], "keypoints": [[[303, 343, 1], [309, 212, 1], [197, 194, 1], [426, 215, 1]]]}
