# Supplementary material for: The real-time hand and object recognition for virtual interaction
Source: PeerJ Comput Sci. 2024 Jun 27;10:e2110. doi: 10.7717/peerj-cs.2110 (PMC11232578; doi:10.7717/peerj-cs.2110)
Supplement: Supplemental Information 11 [file peerj-cs-10-2110-s011.zip › keypoint_detection/The 3-Scoped Steering Wheel.v4i.yolov5pytorch/train/annotations/photo_2022-04-15_18-02-38_jpg.rf.fd04ddb7d75ae4a4a528053172ce0e9d.json]

{"bboxes": [[58, 114, 572, 310]], "keypoints": [[[277, 296, 1], [303, 226, 1], [101, 195, 1], [536, 228, 1]]]}
