# Supplementary material for: The real-time hand and object recognition for virtual interaction
Source: PeerJ Comput Sci. 2024 Jun 27;10:e2110. doi: 10.7717/peerj-cs.2110 (PMC11232578; doi:10.7717/peerj-cs.2110)
Supplement: Supplemental Information 11 [file peerj-cs-10-2110-s011.zip › keypoint_detection/The 3-Scoped Steering Wheel.v4i.yolov5pytorch/train/annotations/photo_2022-04-15_21-27-13_jpg.rf.90608cbd9940b05b32a79873005f280b.json]

{"bboxes": [[202, 44, 420, 304]], "keypoints": [[[313, 293, 1], [310, 172, 1], [], []]]}
