# Supplementary material for: The real-time hand and object recognition for virtual interaction
Source: PeerJ Comput Sci. 2024 Jun 27;10:e2110. doi: 10.7717/peerj-cs.2110 (PMC11232578; doi:10.7717/peerj-cs.2110)
Supplement: Supplemental Information 11 [file peerj-cs-10-2110-s011.zip › keypoint_detection/The 3-Scoped Steering Wheel.v4i.yolov5pytorch/train/annotations/photo_2023-03-01_11-55-40_jpg.rf.acf48a22a37e9c232202c97451d0411a.json]

{"bboxes": [[126, 100, 382, 416]], "keypoints": [[[250, 398, 1], [258, 291, 1], [143, 239, 1], [347, 278, 1]]]}
