# Supplementary material for: The real-time hand and object recognition for virtual interaction
Source: PeerJ Comput Sci. 2024 Jun 27;10:e2110. doi: 10.7717/peerj-cs.2110 (PMC11232578; doi:10.7717/peerj-cs.2110)
Supplement: Supplemental Information 11 [file peerj-cs-10-2110-s011.zip › keypoint_detection/The 3-Scoped Steering Wheel.v4i.yolov5pytorch/train/annotations/photo_2022-04-13_10-02-30_jpg.rf.e50dafd8e88718bf6d2048cda7fcfa61.json]

{"bboxes": [[174, 93, 412, 389]], "keypoints": [[[290, 367, 1], [305, 239, 1], [187, 229, 1], [403, 258, 1]]]}
