# Supplementary material for: The real-time hand and object recognition for virtual interaction
Source: PeerJ Comput Sci. 2024 Jun 27;10:e2110. doi: 10.7717/peerj-cs.2110 (PMC11232578; doi:10.7717/peerj-cs.2110)
Supplement: Supplemental Information 11 [file peerj-cs-10-2110-s011.zip › keypoint_detection/The 3-Scoped Steering Wheel.v4i.yolov5pytorch/train/annotations/photo_2022-04-13_10-02-31_jpg.rf.2e14a6283f601c5362175ffbb29224de.json]

{"bboxes": [[175, 93, 409, 387]], "keypoints": [[[291, 372, 1], [305, 240, 1], [187, 231, 1], [400, 262, 1]]]}
