# Supplementary material for: The real-time hand and object recognition for virtual interaction
Source: PeerJ Comput Sci. 2024 Jun 27;10:e2110. doi: 10.7717/peerj-cs.2110 (PMC11232578; doi:10.7717/peerj-cs.2110)
Supplement: Supplemental Information 11 [file peerj-cs-10-2110-s011.zip › keypoint_detection/The 3-Scoped Steering Wheel.v4i.yolov5pytorch/train/annotations/photo_2022-04-13_10-02-19_jpg.rf.8090f47012ca820596da94046b1ff0b4.json]

{"bboxes": [[170, 78, 424, 380]], "keypoints": [[[300, 361, 1], [305, 240, 1], [184, 251, 1], [411, 262, 1]]]}
