# Supplementary material for: The real-time hand and object recognition for virtual interaction
Source: PeerJ Comput Sci. 2024 Jun 27;10:e2110. doi: 10.7717/peerj-cs.2110 (PMC11232578; doi:10.7717/peerj-cs.2110)
Supplement: Supplemental Information 11 [file peerj-cs-10-2110-s011.zip › keypoint_detection/The 3-Scoped Steering Wheel.v4i.yolov5pytorch/train/annotations/photo_2022-04-11_21-27-40_jpg.rf.1bae0e00f6a0f80fbea1ddb0063a2fb1.json]

{"bboxes": [[184, 26, 496, 396]], "keypoints": [[[347, 379, 1], [332, 219, 1], [201, 257, 1], [477, 215, 1]]]}
