# Supplementary material for: The real-time hand and object recognition for virtual interaction
Source: PeerJ Comput Sci. 2024 Jun 27;10:e2110. doi: 10.7717/peerj-cs.2110 (PMC11232578; doi:10.7717/peerj-cs.2110)
Supplement: Supplemental Information 11 [file peerj-cs-10-2110-s011.zip › keypoint_detection/The 3-Scoped Steering Wheel.v4i.yolov5pytorch/train/annotations/photo_2022-04-11_21-27-56_jpg.rf.6cd3612ffe3957fc04a3bc64cbab48c6.json]

{"bboxes": [[199, 70, 439, 346]], "keypoints": [[[319, 334, 1], [316, 219, 1], [214, 231, 1], [429, 228, 1]]]}
