# Supplementary material for: The real-time hand and object recognition for virtual interaction
Source: PeerJ Comput Sci. 2024 Jun 27;10:e2110. doi: 10.7717/peerj-cs.2110 (PMC11232578; doi:10.7717/peerj-cs.2110)
Supplement: Supplemental Information 11 [file peerj-cs-10-2110-s011.zip › keypoint_detection/The 3-Scoped Steering Wheel.v4i.yolov5pytorch/train/annotations/photo_2022-04-11_21-27-54_jpg.rf.a44c5473a17c70b311185df5a96d36aa.json]

{"bboxes": [[206, 86, 442, 358]], "keypoints": [[[320, 344, 1], [319, 237, 1], [218, 241, 1], [432, 242, 1]]]}
