# Supplementary material for: The real-time hand and object recognition for virtual interaction
Source: PeerJ Comput Sci. 2024 Jun 27;10:e2110. doi: 10.7717/peerj-cs.2110 (PMC11232578; doi:10.7717/peerj-cs.2110)
Supplement: Supplemental Information 11 [file peerj-cs-10-2110-s011.zip › keypoint_detection/The 3-Scoped Steering Wheel.v4i.yolov5pytorch/train/annotations/photo_2022-04-13_10-02-18_jpg.rf.21d49f70f44509e5b8b53502ebc46b41.json]

{"bboxes": [[171, 75, 429, 381]], "keypoints": [[[314, 360, 1], [308, 240, 1], [192, 262, 1], [420, 249, 1]]]}
