# Supplementary material for: The real-time hand and object recognition for virtual interaction
Source: PeerJ Comput Sci. 2024 Jun 27;10:e2110. doi: 10.7717/peerj-cs.2110 (PMC11232578; doi:10.7717/peerj-cs.2110)
Supplement: Supplemental Information 11 [file peerj-cs-10-2110-s011.zip › keypoint_detection/The 3-Scoped Steering Wheel.v4i.yolov5pytorch/train/annotations/photo_2022-04-15_21-26-29_jpg.rf.e97c5afb2dbc5b0a0ced71aa66ce25f3.json]

{"bboxes": [[196, 60, 424, 330]], "keypoints": [[[308, 315, 1], [311, 193, 1], [216, 161, 1], [411, 167, 1]]]}
