# Supplementary material for: The real-time hand and object recognition for virtual interaction
Source: PeerJ Comput Sci. 2024 Jun 27;10:e2110. doi: 10.7717/peerj-cs.2110 (PMC11232578; doi:10.7717/peerj-cs.2110)
Supplement: Supplemental Information 11 [file peerj-cs-10-2110-s011.zip › keypoint_detection/The 3-Scoped Steering Wheel.v4i.yolov5pytorch/train/annotations/photo_2022-04-11_21-28-00_jpg.rf.5aa458b7e10c33c1f1039173ad6269b7.json]

{"bboxes": [[113, 0, 511, 416]], "keypoints": [[[317, 408, 1], [309, 216, 1], [130, 222, 1], [498, 201, 1]]]}
