# Supplementary material for: The real-time hand and object recognition for virtual interaction
Source: PeerJ Comput Sci. 2024 Jun 27;10:e2110. doi: 10.7717/peerj-cs.2110 (PMC11232578; doi:10.7717/peerj-cs.2110)
Supplement: Supplemental Information 11 [file peerj-cs-10-2110-s011.zip › keypoint_detection/The 3-Scoped Steering Wheel.v4i.yolov5pytorch/train/annotations/photo_2022-03-14_16-00-39_jpg.rf.8ba7b292ab8b9252af666753f28bb200.json]

{"bboxes": [[104, 36, 572, 404]], "keypoints": [[[524, 315, 1], [341, 275, 1], [270, 366, 1], [376, 78, 1]]]}
