# Supplementary material for: The real-time hand and object recognition for virtual interaction
Source: PeerJ Comput Sci. 2024 Jun 27;10:e2110. doi: 10.7717/peerj-cs.2110 (PMC11232578; doi:10.7717/peerj-cs.2110)
Supplement: Supplemental Information 11 [file peerj-cs-10-2110-s011.zip › keypoint_detection/The 3-Scoped Steering Wheel.v4i.yolov5pytorch/train/annotations/photo_2022-04-15_10-20-04_jpg.rf.dc3d0cbad03f4b8867c8a3929e0cd27a.json]

{"bboxes": [[186, 52, 440, 358]], "keypoints": [[[305, 343, 1], [312, 208, 1], [199, 191, 1], [427, 211, 1]]]}
