# Supplementary material for: The real-time hand and object recognition for virtual interaction
Source: PeerJ Comput Sci. 2024 Jun 27;10:e2110. doi: 10.7717/peerj-cs.2110 (PMC11232578; doi:10.7717/peerj-cs.2110)
Supplement: Supplemental Information 11 [file peerj-cs-10-2110-s011.zip › keypoint_detection/The 3-Scoped Steering Wheel.v4i.yolov5pytorch/train/annotations/photo_2022-04-15_10-20-08_jpg.rf.2584774c8986bad6f7f545c08da65758.json]

{"bboxes": [[183, 54, 439, 366]], "keypoints": [[[304, 351, 1], [308, 213, 1], [], [426, 206, 1]]]}
