# Supplementary material for: The real-time hand and object recognition for virtual interaction
Source: PeerJ Comput Sci. 2024 Jun 27;10:e2110. doi: 10.7717/peerj-cs.2110 (PMC11232578; doi:10.7717/peerj-cs.2110)
Supplement: Supplemental Information 11 [file peerj-cs-10-2110-s011.zip › keypoint_detection/The 3-Scoped Steering Wheel.v4i.yolov5pytorch/train/annotations/photo_2023-03-01_11-55-38_jpg.rf.6888afd17efff95af999c4e1a26f633e.json]

{"bboxes": [[132, 64, 396, 372]], "keypoints": [[[255, 356, 1], [257, 256, 1], [149, 206, 1], [376, 244, 1]]]}
