# Supplementary material for: The real-time hand and object recognition for virtual interaction
Source: PeerJ Comput Sci. 2024 Jun 27;10:e2110. doi: 10.7717/peerj-cs.2110 (PMC11232578; doi:10.7717/peerj-cs.2110)
Supplement: Supplemental Information 11 [file peerj-cs-10-2110-s011.zip › keypoint_detection/The 3-Scoped Steering Wheel.v4i.yolov5pytorch/train/annotations/photo_2022-04-15_10-19-58_jpg.rf.f3f2415249877c105d90db8efbc46170.json]

{"bboxes": [[183, 63, 429, 357]], "keypoints": [[[295, 340, 1], [306, 213, 1], [197, 191, 1], [415, 221, 1]]]}
