# Supplementary material for: The real-time hand and object recognition for virtual interaction
Source: PeerJ Comput Sci. 2024 Jun 27;10:e2110. doi: 10.7717/peerj-cs.2110 (PMC11232578; doi:10.7717/peerj-cs.2110)
Supplement: Supplemental Information 11 [file peerj-cs-10-2110-s011.zip › keypoint_detection/The 3-Scoped Steering Wheel.v4i.yolov5pytorch/train/annotations/photo_2023-03-01_11-55-37_jpg.rf.c20e5ab65ef0817fd8f81c4e7313a286.json]

{"bboxes": [[146, 86, 394, 384], [366, 236, 384, 258]], "keypoints": [[[270, 368, 1], [263, 269, 1], [171, 239, 1], []], [[], [], [], []]]}
