# Supplementary material for: The real-time hand and object recognition for virtual interaction
Source: PeerJ Comput Sci. 2024 Jun 27;10:e2110. doi: 10.7717/peerj-cs.2110 (PMC11232578; doi:10.7717/peerj-cs.2110)
Supplement: Supplemental Information 11 [file peerj-cs-10-2110-s011.zip › keypoint_detection/The 3-Scoped Steering Wheel.v4i.yolov5pytorch/train/annotations/photo_2022-04-15_18-02-32_jpg.rf.ee9a7ec645d16ceaeb467703eb160f41.json]

{"bboxes": [[54, 87, 584, 289]], "keypoints": [[[313, 280, 1], [305, 204, 1], [92, 187, 1], [555, 190, 1]]]}
