# Supplementary material for: The real-time hand and object recognition for virtual interaction
Source: PeerJ Comput Sci. 2024 Jun 27;10:e2110. doi: 10.7717/peerj-cs.2110 (PMC11232578; doi:10.7717/peerj-cs.2110)
Supplement: Supplemental Information 11 [file peerj-cs-10-2110-s011.zip › keypoint_detection/The 3-Scoped Steering Wheel.v4i.yolov5pytorch/train/annotations/photo_2022-04-11_21-27-58_jpg.rf.16bf14bc806c39dbdbd1987c97e102d5.json]

{"bboxes": [[192, 75, 436, 357]], "keypoints": [[[316, 344, 1], [311, 229, 1], [202, 234, 1], [424, 225, 1]]]}
