# Supplementary material for: The real-time hand and object recognition for virtual interaction
Source: PeerJ Comput Sci. 2024 Jun 27;10:e2110. doi: 10.7717/peerj-cs.2110 (PMC11232578; doi:10.7717/peerj-cs.2110)
Supplement: Supplemental Information 11 [file peerj-cs-10-2110-s011.zip › keypoint_detection/The 3-Scoped Steering Wheel.v4i.yolov5pytorch/train/annotations/photo_2022-04-15_18-02-37_jpg.rf.a27b155a99c31d79d893bd632e62c6ea.json]

{"bboxes": [[56, 120, 584, 322]], "keypoints": [[[408, 302, 1], [321, 230, 1], [105, 244, 1], [518, 185, 1]]]}
