# Supplementary material for: The real-time hand and object recognition for virtual interaction
Source: PeerJ Comput Sci. 2024 Jun 27;10:e2110. doi: 10.7717/peerj-cs.2110 (PMC11232578; doi:10.7717/peerj-cs.2110)
Supplement: Supplemental Information 11 [file peerj-cs-10-2110-s011.zip › keypoint_detection/The 3-Scoped Steering Wheel.v4i.yolov5pytorch/train/annotations/photo_2022-03-14_16-00-42_jpg.rf.b0773b4ef2ae03013aaec6e9ca9cbe94.json]

{"bboxes": [[134, 138, 482, 362]], "keypoints": [[[391, 328, 1], [332, 292, 1], [207, 331, 1], [432, 190, 1]]]}
