# Supplementary material for: The real-time hand and object recognition for virtual interaction
Source: PeerJ Comput Sci. 2024 Jun 27;10:e2110. doi: 10.7717/peerj-cs.2110 (PMC11232578; doi:10.7717/peerj-cs.2110)
Supplement: Supplemental Information 11 [file peerj-cs-10-2110-s011.zip › keypoint_detection/The 3-Scoped Steering Wheel.v4i.yolov5pytorch/train/annotations/photo_2022-04-15_10-19-59_jpg.rf.5a6a5f724d531e0152fe4d48dd9e42f5.json]

{"bboxes": [[180, 56, 426, 354]], "keypoints": [[[300, 337, 1], [], [195, 195, 1], []]]}
