# Supplementary material for: The real-time hand and object recognition for virtual interaction
Source: PeerJ Comput Sci. 2024 Jun 27;10:e2110. doi: 10.7717/peerj-cs.2110 (PMC11232578; doi:10.7717/peerj-cs.2110)
Supplement: Supplemental Information 11 [file peerj-cs-10-2110-s011.zip › keypoint_detection/The 3-Scoped Steering Wheel.v4i.yolov5pytorch/train/annotations/photo_2022-03-14_16-00-32_jpg.rf.a000d7a0f322740447603c381a1a70c7.json]

{"bboxes": [[207, 147, 533, 361]], "keypoints": [[[513, 265, 1], [388, 288, 1], [363, 350, 1], [356, 184, 1]]]}
